# Supplementary material for: Antimicrobial Resistance, Pathogenic, and Molecular Characterization of Escherichia coli from Diarrheal Patients in South Korea
Source: Pathogens. 2022 Mar 23;11(4):385. doi: 10.3390/pathogens11040385 (PMC9030120; doi:10.3390/pathogens11040385)
Supplement: Supplementary file 1 [file pathogens-11-00385-s001.zip]

Archive with 1 entries (1 files):
- pathogens-1628316-supplementary.pdf
